# Supplementary material for: Identification and Characterization of Three Novel Iflaviruses in the Cabbage Whitefly Aleyrodes proletella
Source: Insects. 2025 Mar 22;16(4):335. doi: 10.3390/insects16040335 (PMC12027991; doi:10.3390/insects16040335)
Supplement: Supplementary file 1 [file insects-16-00335-s001.zip]

Archive with 5 entries (5 files):
- Supplementary Figure S1.jpg
- Supplementary Figure S2.jpg
- Supplementary Table S1.xlsx
- Supplementary Table S2.xlsx
- Supplementary Table S3.xlsx
