# Supplementary material for: Identification and Characterization of Three Novel Iflaviruses in the Cabbage Whitefly Aleyrodes proletella
Source: Insects. 2025 Mar 22;16(4):335. doi: 10.3390/insects16040335 (PMC12027991; doi:10.3390/insects16040335)
Supplement: Supplementary file 1 [file insects-16-00335-s001.zip › Supplementary Table S1.xlsx]

## Sheet: Sheet1
Virus ID	Forward	Primter sequences	Length（bp）
Aleyrodes proletella iflavirus 1	9665-1F	GCGGCTATGTGTATGGTT	3210
	9665-1R	TTATCATAATCACCTATCTCC
	9665-2F	TGTCAGCTACTCCTAAAAGTG	3111
	9665-2R	CTATACAAGATGCAGATTGACG
	9665-3F	CCTAATGATGAATATGAGGAGA	3382
	9665-3R	AACGAGTAGTACACCATCAA
Aleyrodes proletella iflavirus 2	8780-1F	CGGAGGACGAAGAATATCAA	3463
	8780-1R	TCTCTGAATGTATTCAGCCAG
	8780-2F	TAGGGGTAGGAATTGTTAGA	2557
	8780-2R	CAATCACTTGATATTCGCGC
	8780-3F	TGCTCATCGTGAGTGTATAC	2693
	8780-3R	ACCTCCACCTAGTTAGTATT
Aleyrodes proletella iflavirus 3	8608-1F	TTGCGTCGTTAGTTGTTG	2932
	8608-1R	CGTTGTAATACTTCATTTCC
	8608-2F	TGCCTCGACTTTTACAACAG	3353
	8608-2R	TATGCGCGATACGCTTGCGC
	8608-3F	GCGTGTCCGAGAGAATGCTA	2288
	8608-3R	CATATCCAAATTCAGGCAGTC
