# Supplementary material for: Identification and Characterization of Three Novel Iflaviruses in the Cabbage Whitefly Aleyrodes proletella
Source: Insects. 2025 Mar 22;16(4):335. doi: 10.3390/insects16040335 (PMC12027991; doi:10.3390/insects16040335)
Supplement: Supplementary file 1 [file insects-16-00335-s001.zip › Supplementary Table S2.xlsx]

## Sheet: Sheet1
Picornavirales family	Genus	RefSeq or GenBankaccession number	Viral abbreviations	Virus
Iflaviridae	Iflavirus	NC_005092	EoV	Ectropis obliqua picorna-like virus
		NC_023676	SeIV-2	Spodoptera exigua iflavirus 2
		NC_078647	AdIV	Acheta domesticus iflavirus
		NC_016405	SeIV-1	Spodoptera exigua iflavirus 1
		NC_003781	IFV	Infectious flacherie virus
		NC_038301	LyLV-1	Lygus lineolaris virus 1
		NC_002066	SBV	Sacbrood virus
		NC_023483	ApIV	Antheraea pernyi iflavirus
		NC_024497	LdIV1	Lymantria dispar iflavirus 1
		NC_004830	DWV	Deformed wing virus
		NC_009530	BrBV	Brevicoryne brassicae virus-UK
		NC_038302	NHLV-1	Nilaparvata lugens honeydew virus 1
		NC_025835	DcPV	Dinocampus coccinellae paralysis virus
		NC_040601	VDV-2	Varroa destructor virus 2
		NC_014137	SBPV	Slow bee paralysis virus
		ON402369	EEV2	Exitianus exitiosus virus 2
		OR724674	MCIV	Medvezhye Chrysops Ifla-like virus
		ON872543	BFIV2	Bat faecal associated iflavirus 2
		MT860988	AlIF1	Aulacophora lewisii iflavirus 1
