# Supplementary material for: Identification and Characterization of Three Novel Iflaviruses in the Cabbage Whitefly Aleyrodes proletella
Source: Insects. 2025 Mar 22;16(4):335. doi: 10.3390/insects16040335 (PMC12027991; doi:10.3390/insects16040335)
Supplement: Supplementary file 1 [file insects-16-00335-s001.zip › Supplementary Table S3.xlsx]

## Sheet: Sheet1
Accession number	Viral abbreviations	Name	Seq
PQ888994	APIV1	Aleyrodes proletella iflavirus 1	GTTAACCCCTGTGTCTCTCTTAGAATAATTTTATCAACTTTATGCATAACTGTCGCGGCTATGTGTATGGTTTATTTTGTATTCTAATTAGTAAATATATGTATATTGGATAGCATGCTGCCGACTGAAGCGGTGGGTATCATGTCATTAGATTTATATGTATATTTATTATAACTATAAATTTTTCGTTGAAAAATTTTTTTTGTGGATTTTCTGGATTTTTGTAGTTAGTTGTCTACGTAAAATACGACTTGACATACGGGAAAGAACCGTACCATTCTCCTGATTATTTGCGGATTTTGTCATGAAGCGTGCTTTCTTGTTTCATGAATTTGATTAAATTCAAATGGAGTTTAATATAGAAGTTTCATCTTAATTGCTAATTTTTGTAAATTGTTC…
PQ888995	APIV2	Aleyrodes proletella iflavirus 2	TTTTACAGCGCCGAGTTTTTGTGAATAAAACTTCGTATTTCTTTGGACAGGTTCCCTAAGAGACTGGTATATTTAAAACAAGTGACAAGTACACTTTATAGTTATAAACCTAGTAGCAATTGAGAACAGTTTATAAACAGCGAAGTGAAAGATTCGCAAAGATGAACAATGAGTCAAACAATTTGTTTGACGGATTTGGAGGATCCGACTTTGTCGGAGGACGAAGAATATCAAAGAGTTTCATTACCCTACCCACGGGAAGTGAGGTATCAACTATTAACGCCGAGGATACAAAGATCTTTAAGACAAAGGCTGAATGCTATGATTACATCATTGCGGCAATGGATAAATACCCTACCACCAGGGACTTTAATTTTAACAGTCATGTTAATTATGCCT…
PQ888996	APIV3	Aleyrodes proletella iflavirus 3	GGAGAAATAGATATTCCTTTCCGGTATGGGCGACCAGCAGTAAGATTGCATATTACGGACAAATCTACTAGTGCAGTTAGACCTCGAGAATTTGCGTCGTTAGTTGTTGCAGTTTTATCCCCTTTGATTTCAGAAGCAGGACAACCCACAACTGTTGATATCCGACCCTTTGTAATGTTTACACAAGCAGATTTGATAGGCATGACATTTGAAACTCAATTTGCGATTTTAGATGGGCTGGAAATGGGTTTTCAAGGCGGAGCTTCTATATTATCGTTTTTGAATGGAAATCCTCTACCTGCTATTAAATTTGCGTGTAGTTTAGTTGAGAAAGGGATAACACAATTTGGAAAGTTGTATAATACTGATAAACCTTCAGATTATCGTGTTACGCGTATT…
